# Supplementary material for: A bacterial cell factory converting glucose into scyllo-inositol, a therapeutic agent for Alzheimer’s disease
Source: Commun Biol. 2020 Mar 2;3:93. doi: 10.1038/s42003-020-0814-7 (PMC7052218; doi:10.1038/s42003-020-0814-7)
Supplement: Supplementary file 3 — Supplementary Data 1 [file 42003_2020_814_MOESM3_ESM.xlsx]

## Sheet: Sheet1
Supplementary Data 1 for Figure 3a
Strain	168	TK002	TK003	MC010	MC001	MC011
Experiment 1 (nM)	0.15	0.16	0.08	0.223673	0.16	1.47085
Experiment 2 (nM)	0.14	0.2	0.12	0.0398658	0.2	0.982883
Experiment 3 (nM)	0.17	0.1	0.15	0.204674	0.1	1.43018
Experiment 4 (nM)	0.2			0.0505671		1.07485
