# Supplementary material for: A bacterial cell factory converting glucose into scyllo-inositol, a therapeutic agent for Alzheimer’s disease
Source: Commun Biol. 2020 Mar 2;3:93. doi: 10.1038/s42003-020-0814-7 (PMC7052218; doi:10.1038/s42003-020-0814-7)
Supplement: Supplementary file 4 — Supplementary Data 2 [file 42003_2020_814_MOESM4_ESM.xlsx]

## Sheet: Sheet1
Supplementary Data 2 fro Figure 3b
Strain	168	YDHLd
Experiment 1 (mM)	8.25397	15.7143
Experiment 2 (mM)	10.3175	13.4921
Experiment 3 (mM)	8.21176	24.7037
Experiment 4 (mM)	10.2647	21.2102
