# Supplementary material for: A bacterial cell factory converting glucose into scyllo-inositol, a therapeutic agent for Alzheimer’s disease
Source: Commun Biol. 2020 Mar 2;3:93. doi: 10.1038/s42003-020-0814-7 (PMC7052218; doi:10.1038/s42003-020-0814-7)
Supplement: Supplementary file 5 — Supplementary Data 3 [file 42003_2020_814_MOESM5_ESM.xlsx]

## Sheet: Sheet1
Supplementary Data 3 for Figure 4
	Strain
Time (h)	MC031			MC022
	Experiment 1 (g L-1)	Experiment 2 (g L-1)	Experiment 3 (g L-1)	Experiment 1 (g L-1)	Experiment 2 (g L-1)	Experiment 3 (g L-1)	Experiment 4 (g L-1)	Experiment 5 (g L-1)
0	0	0	0	0	0	0	0	0
24	0.907306	1.08378	0.856149	0.305867	0	0.25176	0	0
48	1.91613	1.17158	1.53215	1.48787	1.16053	1.6523	2.09085	1.62288
96	2.67911	3.12426	2.22294	2.09253	0.822533	3.40911	2.24099	2.37796
